# Supplementary material for: Gastroesophageal reflux disease and non-alcoholic fatty liver disease: a two-sample Mendelian randomization combined with meta-analysis
Source: Sci Rep. 2024 Jun 2;14:12633. doi: 10.1038/s41598-024-63646-z (PMC11144195; doi:10.1038/s41598-024-63646-z)
Supplement: Supplementary file 2 — Supplementary Tables. [file 41598_2024_63646_MOESM2_ESM.xlsx]

## Sheet: Exposure
Table S1. Description of the data sources of exposure
Number	GWAS ID	year	Trait	Consortium	Sample size	Number of SNPs	Population	Sex	ncase	ncontrol	the standard of P-value
1	ebi-a-GCST90000514	2021	Gastroesophageal reflux disease	NA	602604	2320781	European	Males and Females	473524	473524	P<5e-08
2	ebi-a-GCST90018848	2021	Gastroesophageal reflux disease	NA	467253	24173002	European	Males and Females	32957	434296	P<5e-07
3	finn-b-K11_REFLUX	2021	Gastro-oesophageal reflux disease	NA	346571	16380425	European	Males and Females	13141	189695	P<5e-06
4	ebi-a-GCST90038624	2021	Gastroesophageal reflux disease or gastric reflux	NA	484598	9587836	European	Males and Females	20381	464217	P<5e-06
5	ukb-b-19886	2018	Diagnoses - secondary ICD10: K21.9 Gastro-oesophageal reflux disease without oesophagitis	MRC-IEU	463010	9851867	European	Males and Females	4360	458650	P<5e-06
6	ukb-b-16818	2018	Non-cancer illness code, self-reported: gastro-oesophageal reflux (gord) / gastric reflux	MRC-IEU	462933	9851867	European	Males and Females	19661	443272	P<5e-06
7	ukb-b-1386	2018	Diagnoses - main ICD10: K21.9 Gastro-oesophageal reflux disease without oesophagitis	MRC-IEU	463010	9851867	European	Males and Females	4651	458359	P<5e-06
8	ukb-b-10144	2018	Diagnoses - secondary ICD10: K21.0 Gastro-oesophageal reflux disease with oesophagitis	MRC-IEU	463010	9851867	European	Males and Females	2241	460769	P<5e-06
9	ukb-a-545	2017	Diagnoses - main ICD10: K21 Gastro-oesophageal reflux disease	Neale Lab	337199	10894596	European	Males and Females	7282	329917	P<5e-06
10	ukb-a-70	2017	Non-cancer illness code self-reported: gastro-oesophageal reflux (gord) / gastric reflux	Neale Lab	337159	10894596	European	Males and Females	14316	322843	P<5e-06
red: included in MR analysis and meta-analysis; green: excluded from MR analysis and meta-analysis

## Sheet: GERD on NAFLD
Table S2. Instrumental SNPs on gastroesophageal reflux disease and non-alcoholic fatty liver disease
Number	Exposure	SNP	Effect allele	Exposure (gastroesophageal reflux disease)					Outcome (chronic suppurative otitis media)				included in Meta analysis
				β	SE	P value	eaf	F	β	SE	P value	eaf	Yes
1	Gastroesophageal reflux disease || id:ebi-a-GCST90000514	rs10837002	G	0.0276491	0.00503665	4.03e-08	0.35122	210.016	-0.0201446	0.0319243	0.528034	0.319139	Yes
1	Gastroesophageal reflux disease || id:ebi-a-GCST90000514	rs11953061	T	0.0281599	0.00508694	3.1e-08	0.338908	214.201	0.00777908	0.0308854	0.801142	0.376937	Yes
1	Gastroesophageal reflux disease || id:ebi-a-GCST90000514	rs12204714	T	-0.028817	0.00499422	7.92e-09	0.632223	232.8	0.00736468	0.0308988	0.811611	0.631412	Yes
1	Gastroesophageal reflux disease || id:ebi-a-GCST90000514	rs12453010	T	0.0296967	0.00493315	1.75e-09	0.394803	254.061	0.0372549	0.0308298	0.226892	0.369848	Yes
1	Gastroesophageal reflux disease || id:ebi-a-GCST90000514	rs12598916	G	-0.0332614	0.00539171	6.87e-10	0.274798	265.832	0.00360896	0.0340203	0.915517	0.259835	Yes
1	Gastroesophageal reflux disease || id:ebi-a-GCST90000514	rs13409451	G	-0.0277081	0.00493183	1.93e-08	0.392403	220.69	-0.0461115	0.0315829	0.144286	0.334894	Yes
1	Gastroesophageal reflux disease || id:ebi-a-GCST90000514	rs1431196	G	0.0324197	0.00486448	2.65e-11	0.428432	310.351	0.0582557	0.0303139	0.0546374	0.414653	Yes
1	Gastroesophageal reflux disease || id:ebi-a-GCST90000514	rs2016933	G	-0.0310253	0.00542057	1.04e-08	0.730053	228.713	-0.0287885	0.0349076	0.409538	0.759532	Yes
1	Gastroesophageal reflux disease || id:ebi-a-GCST90000514	rs2043539	A	0.0272058	0.00486485	2.24e-08	0.41866	217.187	0.0273395	0.0308489	0.375488	0.368558	Yes
1	Gastroesophageal reflux disease || id:ebi-a-GCST90000514	rs2834005	C	0.0296997	0.0051734	9.42e-09	0.315	229.474	0.0463869	0.0335236	0.166447	0.272156	Yes
1	Gastroesophageal reflux disease || id:ebi-a-GCST90000514	rs324769	T	-0.0267699	0.00483328	3.05e-08	0.449179	213.766	-0.0364632	0.0305676	0.23292	0.612776	Yes
1	Gastroesophageal reflux disease || id:ebi-a-GCST90000514	rs3793577	G	0.0270309	0.00484976	2.49e-08	0.538279	218.941	0.0426906	0.0300047	0.154795	0.510285	Yes
1	Gastroesophageal reflux disease || id:ebi-a-GCST90000514	rs3863241	T	0.0324982	0.00481521	1.49e-11	0.52696	317.457	0.0264527	0.0302605	0.382028	0.583183	Yes
1	Gastroesophageal reflux disease || id:ebi-a-GCST90000514	rs569356	G	-0.037919	0.00690971	4.07e-08	0.140835	209.756	0.06926	0.044258	0.117603	0.13017	Yes
1	Gastroesophageal reflux disease || id:ebi-a-GCST90000514	rs7032155	A	0.02775	0.00491358	1.63e-08	0.59185	224.275	0.0362554	0.0308037	0.239203	0.627157	Yes
1	Gastroesophageal reflux disease || id:ebi-a-GCST90000514	rs7241572	A	0.0365511	0.00597464	9.49e-10	0.209101	266.399	0.0532648	0.0364395	0.143814	0.216449	Yes
1	Gastroesophageal reflux disease || id:ebi-a-GCST90000514	rs7527682	G	-0.026684	0.00482174	3.13e-08	0.53725	213.423	0.0467726	0.0306908	0.12751	0.621732	Yes
1	Gastroesophageal reflux disease || id:ebi-a-GCST90000514	rs7600261	T	0.0338034	0.00522051	9.47e-11	0.306391	292.809	0.0614735	0.0324292	0.0580096	0.304413	Yes
1	Gastroesophageal reflux disease || id:ebi-a-GCST90000514	rs761777	G	0.0345341	0.00554469	4.71e-10	0.254034	272.499	0.0270764	0.0334388	0.418096	0.274426	Yes
1	Gastroesophageal reflux disease || id:ebi-a-GCST90000514	rs9396740	A	-0.031493	0.0055587	1.47e-08	0.248794	223.486	0.00871542	0.0370278	0.813918	0.203847	Yes
1	Gastroesophageal reflux disease || id:ebi-a-GCST90000514	rs9529055	A	0.0266604	0.00481637	3.11e-08	0.475633	213.726	-0.0112616	0.0299179	0.706607	0.528577	Yes
1	Gastroesophageal reflux disease || id:ebi-a-GCST90000514	rs9542729	G	-0.0363194	0.00599914	1.41e-09	0.20244	256.794	0.0145233	0.0335386	0.664993	0.271742	Yes
2	Gastroesophageal reflux disease || id:ebi-a-GCST90018848	rs10951168	G	-0.0604	0.0117	2.35999e-07	0.227347	599.63	-0.0505298	0.0400493	0.20706	0.166786	Yes
2	Gastroesophageal reflux disease || id:ebi-a-GCST90018848	rs2255984	G	-0.0463	0.009	2.44399e-07	0.717981	405.99	-0.0532718	0.0351471	0.129599	0.759781	Yes
2	Gastroesophageal reflux disease || id:ebi-a-GCST90018848	rs4585248	A	0.0436	0.0083	1.61298e-07	0.526599	443.28	0.000942266	0.0298779	0.974841	0.533483	Yes
2	Gastroesophageal reflux disease || id:ebi-a-GCST90018848	rs7618850	A	-0.0687	0.0135	3.89601e-07	0.171727	628.19	-0.0171134	0.0450126	0.703803	0.127477	Yes
2	Gastroesophageal reflux disease || id:ebi-a-GCST90018848	rs7752448	G	-0.0771	0.0133	6.28695e-09	0.0977643	490.51	-0.0684834	0.0638023	0.283106	0.0575509	Yes
2	Gastroesophageal reflux disease || id:ebi-a-GCST90018848	rs967823	G	0.0446	0.0085	1.523e-07	0.375119	436.14	0.033205	0.0309039	0.282617	0.367478	Yes
2	Gastroesophageal reflux disease || id:ebi-a-GCST90018848	rs9894989	A	-0.0451	0.0089	4.66498e-07	0.363482	440.19	-0.0424022	0.0307901	0.16847	0.376892	Yes
3	Gastro-oesophageal reflux disease || id:finn-b-K11_REFLUX	rs10204689	C	0.123368	0.0266282	3.6e-06	0.0285231	292.564	0.0875712	0.0891519	0.325967	0.0286351	Yes
3	Gastro-oesophageal reflux disease || id:finn-b-K11_REFLUX	rs10512324	T	-0.0510824	0.010705	1.83e-06	0.248981	338.535	0.00592619	0.0345634	0.863863	0.24895	Yes
3	Gastro-oesophageal reflux disease || id:finn-b-K11_REFLUX	rs10887132	C	-0.0587181	0.0115781	3.95e-07	0.200008	382.804	-0.0458113	0.0373693	0.220233	0.199902	Yes
3	Gastro-oesophageal reflux disease || id:finn-b-K11_REFLUX	rs1106090	A	0.0424242	0.00928294	4.87e-06	0.560385	307.604	-0.00379738	0.0300777	0.899532	0.560495	Yes
3	Gastro-oesophageal reflux disease || id:finn-b-K11_REFLUX	rs115345187	T	0.142578	0.0302295	2.4e-06	0.0223605	308.298	0.0942853	0.101741	0.354074	0.0223821	Yes
3	Gastro-oesophageal reflux disease || id:finn-b-K11_REFLUX	rs1168451	A	0.0445138	0.0092606	1.53e-06	0.564032	338.058	0.00574912	0.0300332	0.848192	0.564351	Yes
3	Gastro-oesophageal reflux disease || id:finn-b-K11_REFLUX	rs12238219	A	0.0502014	0.0099265	4.25e-07	0.311864	375.285	0.0110436	0.032423	0.733398	0.312024	Yes
3	Gastro-oesophageal reflux disease || id:finn-b-K11_REFLUX	rs12743607	A	0.0560174	0.0120905	3.6e-06	0.169189	306.001	0.0712334	0.0397766	0.0733196	0.168984	Yes
3	Gastro-oesophageal reflux disease || id:finn-b-K11_REFLUX	rs12759463	G	-0.0438414	0.00916447	1.72e-06	0.49001	333.252	-0.0415376	0.029761	0.162804	0.490105	Yes
3	Gastro-oesophageal reflux disease || id:finn-b-K11_REFLUX	rs13140558	A	0.0595179	0.0120499	7.84e-07	0.178159	359.883	-0.00682963	0.0395963	0.863059	0.178162	Yes
3	Gastro-oesophageal reflux disease || id:finn-b-K11_REFLUX	rs13425669	G	-0.0423559	0.00924934	4.66e-06	0.451731	308.253	-0.0581463	0.0300028	0.0526199	0.451521	Yes
3	Gastro-oesophageal reflux disease || id:finn-b-K11_REFLUX	rs139543265	A	0.145743	0.0303821	1.61e-06	0.0222808	321.027	0.168816	0.102066	0.0981296	0.0222302	Yes
3	Gastro-oesophageal reflux disease || id:finn-b-K11_REFLUX	rs150455944	T	-0.229454	0.0469197	1.01e-06	0.0106713	385.702	-0.0698819	0.144737	0.629225	0.0106406	Yes
3	Gastro-oesophageal reflux disease || id:finn-b-K11_REFLUX	rs1549726	G	0.0493064	0.00944786	1.8e-07	0.371341	393.829	0.0387947	0.0307736	0.207436	0.37161	Yes
3	Gastro-oesophageal reflux disease || id:finn-b-K11_REFLUX	rs2698712	A	0.0439101	0.00936092	2.72e-06	0.580454	325.765	0.0280065	0.0303184	0.355618	0.580288	Yes
3	Gastro-oesophageal reflux disease || id:finn-b-K11_REFLUX	rs34125688	T	0.11219	0.0241487	3.39e-06	0.035747	300.979	0.0807695	0.0813481	0.320764	0.0356402	Yes
3	Gastro-oesophageal reflux disease || id:finn-b-K11_REFLUX	rs36110110	C	0.384446	0.0757425	3.86e-07	0.00323003	330.146	0.198004	0.272506	0.467469	0.00322956	Yes
3	Gastro-oesophageal reflux disease || id:finn-b-K11_REFLUX	rs3793306	A	0.0530636	0.0115365	4.23e-06	0.191517	302.462	-0.0353293	0.0378236	0.350276	0.191617	Yes
3	Gastro-oesophageal reflux disease || id:finn-b-K11_REFLUX	rs4269485	G	-0.0488476	0.00919916	1.1e-07	0.540568	411.238	-0.0318634	0.0299195	0.286889	0.540169	Yes
3	Gastro-oesophageal reflux disease || id:finn-b-K11_REFLUX	rs4725102	C	0.170779	0.0346629	8.36e-07	0.979691	402.69	-0.0918363	0.108963	0.399326	0.979603	Yes
3	Gastro-oesophageal reflux disease || id:finn-b-K11_REFLUX	rs4841566	G	-0.0440501	0.00945347	3.17e-06	0.616834	318.176	-0.0498985	0.0307804	0.104994	0.616531	Yes
3	Gastro-oesophageal reflux disease || id:finn-b-K11_REFLUX	rs55796887	T	-0.0433498	0.00939087	3.91e-06	0.61083	309.914	-0.0691751	0.0305817	0.023699	0.610801	Yes
3	Gastro-oesophageal reflux disease || id:finn-b-K11_REFLUX	rs62071866	A	-0.0436419	0.00928899	2.62e-06	0.424586	322.833	-0.0138391	0.0301166	0.645864	0.424722	Yes
3	Gastro-oesophageal reflux disease || id:finn-b-K11_REFLUX	rs6563056	T	0.0543145	0.0118283	4.39e-06	0.807913	317.623	0.0209065	0.0380372	0.58257	0.807855	Yes
3	Gastro-oesophageal reflux disease || id:finn-b-K11_REFLUX	rs72788367	A	0.114168	0.0240138	1.99e-06	0.0359171	313.124	0.0456852	0.0802195	0.569015	0.0359188	Yes
3	Gastro-oesophageal reflux disease || id:finn-b-K11_REFLUX	rs79348626	A	0.17912	0.0334802	8.79e-08	0.0171108	374.414	-0.152761	0.11405	0.180431	0.0171303	Yes
3	Gastro-oesophageal reflux disease || id:finn-b-K11_REFLUX	rs7946110	G	0.0591839	0.0118514	5.92e-07	0.809902	374.202	0.0624379	0.0381067	0.101318	0.809903	Yes
3	Gastro-oesophageal reflux disease || id:finn-b-K11_REFLUX	rs8269	G	0.0455076	0.00950291	1.68e-06	0.390755	342.068	0.00486064	0.0309234	0.875101	0.39053	Yes
3	Gastro-oesophageal reflux disease || id:finn-b-K11_REFLUX	rs9301697	G	0.0446919	0.00918687	1.15e-06	0.497494	346.45	0.0498967	0.0298656	0.0947807	0.497638	Yes
4	Gastroesophageal reflux disease or gastric reflux || id:ebi-a-GCST90038624	rs10202163	G	-0.0021133	0.000421389	5.49997e-07	0.38148	1.02131	-0.010178	0.030329	0.737184	0.40935	No
4	Gastroesophageal reflux disease or gastric reflux || id:ebi-a-GCST90038624	rs1107455	G	0.00236726	0.000477664	7.10003e-07	0.245461	1.00593	-0.00130005	0.0335591	0.969098	0.271309	No
4	Gastroesophageal reflux disease or gastric reflux || id:ebi-a-GCST90038624	rs112506215	G	0.00562522	0.00113549	7.29995e-07	0.035498	1.05002	-0.0975674	0.101353	0.335724	0.0228854	No
4	Gastroesophageal reflux disease or gastric reflux || id:ebi-a-GCST90038624	rs12438880	G	-0.00227805	0.000494722	4e-06	0.21975	0.862382	0.042157	0.0323007	0.191844	0.308668	No
4	Gastroesophageal reflux disease or gastric reflux || id:ebi-a-GCST90038624	rs149120865	T	-0.00811117	0.00176534	4.49997e-06	0.015263	0.95838	0.0629208	0.10552	0.550978	0.0203001	No
4	Gastroesophageal reflux disease or gastric reflux || id:ebi-a-GCST90038624	rs1965454	C	0.00544084	0.00117947	3.79997e-06	0.966447	0.930362	-0.0205795	0.0998547	0.836717	0.976294	No
4	Gastroesophageal reflux disease or gastric reflux || id:ebi-a-GCST90038624	rs2155646	C	0.00205607	0.000419401	9.29994e-07	0.393776	0.978068	-0.00392521	0.0309432	0.899057	0.624889	No
4	Gastroesophageal reflux disease or gastric reflux || id:ebi-a-GCST90038624	rs2174129	C	-0.00234353	0.000469155	5.69994e-07	0.735921	1.03447	-0.0547177	0.0335802	0.103215	0.729418	No
4	Gastroesophageal reflux disease or gastric reflux || id:ebi-a-GCST90038624	rs2190494	G	-0.00230353	0.000496924	3.69999e-06	0.783472	0.872441	0.0188691	0.0352155	0.592084	0.766776	No
4	Gastroesophageal reflux disease or gastric reflux || id:ebi-a-GCST90038624	rs34539602	A	0.00552291	0.00118274	3.09999e-06	0.029105	0.835384	0.0101755	0.075526	0.892827	0.0413164	No
4	Gastroesophageal reflux disease or gastric reflux || id:ebi-a-GCST90038624	rs6017065	A	-0.00275769	0.000593216	3.50002e-06	0.8611	0.881571	-0.0246895	0.0464424	0.594993	0.882297	No
4	Gastroesophageal reflux disease or gastric reflux || id:ebi-a-GCST90038624	rs60445923	C	-0.00356188	0.00071156	5.39995e-07	0.091147	1.0186	0.0319806	0.0456929	0.483988	0.12283	No
4	Gastroesophageal reflux disease or gastric reflux || id:ebi-a-GCST90038624	rs671044	A	0.00318531	0.000675418	2.5e-06	0.894583	0.927354	-0.0278046	0.0589786	0.637329	0.931215	No
4	Gastroesophageal reflux disease or gastric reflux || id:ebi-a-GCST90038624	rs6876268	G	0.00202393	0.000433204	2.90001e-06	0.337724	0.887979	0.00618645	0.0299634	0.836426	0.465445	No
4	Gastroesophageal reflux disease or gastric reflux || id:ebi-a-GCST90038624	rs7198535	G	0.00208046	0.000418658	6.69993e-07	0.60668	1.001	-0.026204	0.029976	0.382028	0.52664	No
4	Gastroesophageal reflux disease or gastric reflux || id:ebi-a-GCST90038624	rs729177	C	-0.00229743	0.000445666	2.59998e-07	0.395224	1.22274	-0.034448	0.0320511	0.282471	0.336951	No
4	Gastroesophageal reflux disease or gastric reflux || id:ebi-a-GCST90038624	rs7756952	C	0.00210032	0.000449264	2.90001e-06	0.300952	0.899468	0.00106536	0.0321613	0.973575	0.313852	No
4	Gastroesophageal reflux disease or gastric reflux || id:ebi-a-GCST90038624	rs79762567	T	0.00725737	0.00153479	2.19999e-06	0.017995	0.902059	-0.225229	0.174594	0.197043	0.00704146	No
5	Diagnoses - secondary ICD10: K21.9 Gastro-oesophageal reflux disease without oesophagitis || id:ukb-b-19886	rs1214475	T	-0.000972317	0.000202027	1.5e-06	0.45158	0.216812	-0.000751388	0.0299447	0.979981	0.463574	No
5	Diagnoses - secondary ICD10: K21.9 Gastro-oesophageal reflux disease without oesophagitis || id:ukb-b-19886	rs12639911	C	0.00112565	0.000230249	1e-06	0.255628	0.223267	-0.00717986	0.0319919	0.822425	0.320758	No
5	Diagnoses - secondary ICD10: K21.9 Gastro-oesophageal reflux disease without oesophagitis || id:ukb-b-19886	rs1582167	G	-0.00105208	0.000213725	8.5e-07	0.341897	0.230624	-0.00990728	0.0313696	0.752135	0.345422	No
5	Diagnoses - secondary ICD10: K21.9 Gastro-oesophageal reflux disease without oesophagitis || id:ukb-b-19886	rs2090750	A	-0.00099221	0.000207565	1.8e-06	0.621175	0.214525	-0.0154146	0.0300292	0.607728	0.556598	No
5	Diagnoses - secondary ICD10: K21.9 Gastro-oesophageal reflux disease without oesophagitis || id:ukb-b-19886	rs38997	T	-0.000992421	0.000212034	2.9e-06	0.654871	0.206133	-0.0263545	0.0301753	0.382456	0.570914	No
5	Diagnoses - secondary ICD10: K21.9 Gastro-oesophageal reflux disease without oesophagitis || id:ukb-b-19886	rs60668211	A	-0.0016536	0.000356352	3.5e-06	0.087663	0.202512	-0.0077866	0.0497309	0.87558	0.099771	No
5	Diagnoses - secondary ICD10: K21.9 Gastro-oesophageal reflux disease without oesophagitis || id:ukb-b-19886	rs61924979	A	-0.00125331	0.000249205	4.9e-07	0.206484	0.23833	0.0150571	0.0383219	0.694384	0.185096	No
5	Diagnoses - secondary ICD10: K21.9 Gastro-oesophageal reflux disease without oesophagitis || id:ukb-b-19886	rs72847141	T	0.00129405	0.000272484	2e-06	0.162134	0.210654	0.0492746	0.0397144	0.214708	0.168985	No
5	Diagnoses - secondary ICD10: K21.9 Gastro-oesophageal reflux disease without oesophagitis || id:ukb-b-19886	rs7335822	A	-0.000969288	0.000205155	2.3e-06	0.513987	0.217332	0.0405301	0.0308167	0.188442	0.399628	No
5	Diagnoses - secondary ICD10: K21.9 Gastro-oesophageal reflux disease without oesophagitis || id:ukb-b-19886	rs9894989	A	-0.00105241	0.000222419	2.2e-06	0.288739	0.210631	-0.0424022	0.0307901	0.16847	0.376892	No
6	Non-cancer illness code, self-reported: gastro-oesophageal reflux (gord) / gastric reflux || id:ukb-b-16818	rs10202163	G	-0.00212633	0.000432948	9e-07	0.380122	0.986365	-0.010178	0.030329	0.737184	0.40935	No
6	Non-cancer illness code, self-reported: gastro-oesophageal reflux (gord) / gastric reflux || id:ukb-b-16818	rs1107984	G	0.00247593	0.000494146	5.4e-07	0.237977	1.02926	0.000812603	0.0335915	0.9807	0.269208	No
6	Non-cancer illness code, self-reported: gastro-oesophageal reflux (gord) / gastric reflux || id:ukb-b-16818	rs112506215	G	0.00582015	0.00114543	3.8e-07	0.036799	1.11165	-0.0975674	0.101353	0.335724	0.0228854	No
6	Non-cancer illness code, self-reported: gastro-oesophageal reflux (gord) / gastric reflux || id:ukb-b-16818	rs11649611	C	0.0022038	0.000429848	2.9e-07	0.610861	1.0689	-0.0257898	0.0299788	0.38964	0.526782	No
6	Non-cancer illness code, self-reported: gastro-oesophageal reflux (gord) / gastric reflux || id:ukb-b-16818	rs1384103	G	-0.00204602	0.000439037	3.2e-06	0.649475	0.882365	-0.00876486	0.0306475	0.774886	0.616508	No
6	Non-cancer illness code, self-reported: gastro-oesophageal reflux (gord) / gastric reflux || id:ukb-b-16818	rs1503188	T	-0.00238391	0.000480133	6.9e-07	0.743646	1.00307	-0.0562423	0.0335918	0.0940741	0.729174	No
6	Non-cancer illness code, self-reported: gastro-oesophageal reflux (gord) / gastric reflux || id:ukb-b-16818	rs1632215	A	-0.00214812	0.000447366	1.6e-06	0.666932	0.949027	0.0460991	0.0301231	0.125928	0.558824	No
6	Non-cancer illness code, self-reported: gastro-oesophageal reflux (gord) / gastric reflux || id:ukb-b-16818	rs2155646	C	0.00205513	0.000430525	1.8e-06	0.388144	0.928684	-0.00392521	0.0309432	0.899057	0.624889	No
6	Non-cancer illness code, self-reported: gastro-oesophageal reflux (gord) / gastric reflux || id:ukb-b-16818	rs2523589	T	0.0023656	0.000418395	1.6e-08	0.495991	1.29522	-0.0222314	0.029763	0.455096	0.502172	No
6	Non-cancer illness code, self-reported: gastro-oesophageal reflux (gord) / gastric reflux || id:ukb-b-16818	rs34539602	A	0.00546962	0.00119263	4.5e-06	0.030227	0.811945	0.0101755	0.075526	0.892827	0.0413164	No
6	Non-cancer illness code, self-reported: gastro-oesophageal reflux (gord) / gastric reflux || id:ukb-b-16818	rs35268412	C	0.00660262	0.0013994	2.4e-06	0.024882	0.979315	0.0425241	0.104799	0.684914	0.021026	No
6	Non-cancer illness code, self-reported: gastro-oesophageal reflux (gord) / gastric reflux || id:ukb-b-16818	rs56175684	T	-0.00226913	0.00048456	2.8e-06	0.25082	0.895806	-0.0865423	0.0307356	0.00486698	0.38293	No
6	Non-cancer illness code, self-reported: gastro-oesophageal reflux (gord) / gastric reflux || id:ukb-b-16818	rs6000156	A	-0.00475742	0.00103969	4.7e-06	0.042392	0.850671	0.0187301	0.129155	0.884695	0.0131791	No
6	Non-cancer illness code, self-reported: gastro-oesophageal reflux (gord) / gastric reflux || id:ukb-b-16818	rs6030815	A	-0.00254451	0.000556868	4.9e-06	0.828592	0.851387	-0.0199079	0.0434704	0.646979	0.862153	No
6	Non-cancer illness code, self-reported: gastro-oesophageal reflux (gord) / gastric reflux || id:ukb-b-16818	rs60971233	A	-0.0031325	0.000657546	1.9e-06	0.11474	0.922816	-0.0214157	0.0535751	0.689354	0.0851375	No
6	Non-cancer illness code, self-reported: gastro-oesophageal reflux (gord) / gastric reflux || id:ukb-b-16818	rs62404520	T	0.00216689	0.000457501	2.2e-06	0.306545	0.924131	-0.00109381	0.0317325	0.972503	0.328758	No
6	Non-cancer illness code, self-reported: gastro-oesophageal reflux (gord) / gastric reflux || id:ukb-b-16818	rs671044	A	0.00319522	0.000692236	3.9e-06	0.894068	0.895254	-0.0278046	0.0589786	0.637329	0.931215	No
6	Non-cancer illness code, self-reported: gastro-oesophageal reflux (gord) / gastric reflux || id:ukb-b-16818	rs72715255	T	-0.00225454	0.000487691	3.8e-06	0.245509	0.871735	0.0119191	0.0337372	0.723869	0.265538	No
6	Non-cancer illness code, self-reported: gastro-oesophageal reflux (gord) / gastric reflux || id:ukb-b-16818	rs729177	C	-0.00244486	0.000454769	7.6e-08	0.400811	1.3291	-0.034448	0.0320511	0.282471	0.336951	No
6	Non-cancer illness code, self-reported: gastro-oesophageal reflux (gord) / gastric reflux || id:ukb-b-16818	rs76230842	T	0.00271295	0.000589896	4.2e-06	0.148032	0.859428	0.000741395	0.0455175	0.987005	0.122382	No
6	Non-cancer illness code, self-reported: gastro-oesophageal reflux (gord) / gastric reflux || id:ukb-b-16818	rs79762567	T	0.00741239	0.00154737	1.7e-06	0.018688	0.932897	-0.225229	0.174594	0.197043	0.00704146	No
7	Diagnoses - main ICD10: K21.9 Gastro-oesophageal reflux disease without oesophagitis || id:ukb-b-1386	rs13090873	T	0.00101112	0.00021104	1.7e-06	0.427579	0.231716	-0.0620732	0.0320926	0.0530897	0.32285	No
7	Diagnoses - main ICD10: K21.9 Gastro-oesophageal reflux disease without oesophagitis || id:ukb-b-1386	rs13234204	T	-0.00108279	0.000224895	1.5e-06	0.695541	0.22991	0.0139099	0.0316414	0.660219	0.668217	No
7	Diagnoses - main ICD10: K21.9 Gastro-oesophageal reflux disease without oesophagitis || id:ukb-b-1386	rs13289017	G	-0.00121073	0.000249291	1.2e-06	0.226583	0.237878	0.00024393	0.0339106	0.994261	0.269836	No
7	Diagnoses - main ICD10: K21.9 Gastro-oesophageal reflux disease without oesophagitis || id:ukb-b-1386	rs1914267	T	-0.00108644	0.000209961	2.3e-07	0.421243	0.266477	0.0424326	0.0300067	0.157331	0.458662	No
7	Diagnoses - main ICD10: K21.9 Gastro-oesophageal reflux disease without oesophagitis || id:ukb-b-1386	rs35783186	A	-0.00102536	0.000218763	2.8e-06	0.352425	0.222192	0.00576456	0.0311823	0.853334	0.354277	No
7	Diagnoses - main ICD10: K21.9 Gastro-oesophageal reflux disease without oesophagitis || id:ukb-b-1386	rs4822884	C	-0.0015506	0.000335139	3.7e-06	0.108664	0.215648	-0.0189877	0.0532286	0.721302	0.0858029	No
8	Diagnoses - secondary ICD10: K21.0 Gastro-oesophageal reflux disease with oesophagitis || id:ukb-b-10144	rs56695962	T	0.000890555	0.000190991	3.1e-06	0.212854	0.123049	-0.00949545	0.0363148	0.793725	0.21591	No
8	Diagnoses - secondary ICD10: K21.0 Gastro-oesophageal reflux disease with oesophagitis || id:ukb-b-10144	rs72731675	T	0.000910021	0.000198904	4.8e-06	0.159112	0.102604	-0.00797535	0.0410713	0.846033	0.1591	No
8	Diagnoses - secondary ICD10: K21.0 Gastro-oesophageal reflux disease with oesophagitis || id:ukb-b-10144	rs73189445	A	0.000734789	0.000160831	4.9e-06	0.295688	0.104122	-0.0141486	0.0330912	0.668967	0.286884	No
8	Diagnoses - secondary ICD10: K21.0 Gastro-oesophageal reflux disease with oesophagitis || id:ukb-b-10144	rs7799050	C	0.00067729	0.000146833	4e-06	0.535495	0.105661	0.0100212	0.0301711	0.739781	0.572326	No
8	Diagnoses - secondary ICD10: K21.0 Gastro-oesophageal reflux disease with oesophagitis || id:ukb-b-10144	rs843881	C	-0.000812866	0.000176661	4.2e-06	0.212944	0.102548	-0.0429568	0.0382316	0.261185	0.186326	No
8	Diagnoses - secondary ICD10: K21.0 Gastro-oesophageal reflux disease with oesophagitis || id:ukb-b-10144	rs9937930	G	0.000744825	0.000150289	7.2e-07	0.367248	0.119377	-0.00509319	0.0346089	0.883002	0.246709	No
9	Diagnoses - main ICD10: K21 Gastro-oesophageal reflux disease || id:ukb-a-545	rs11265380	A	-0.00183303	0.000357687	2.98e-07	0.487154	0.566116	-0.0209758	0.0300106	0.484585	0.462764	No
9	Diagnoses - main ICD10: K21 Gastro-oesophageal reflux disease || id:ukb-a-545	rs144255027	A	0.00765992	0.00166134	4.01e-06	0.0129464	0.505651	0.148807	0.108341	0.169594	0.019815	No
9	Diagnoses - main ICD10: K21 Gastro-oesophageal reflux disease || id:ukb-a-545	rs17133405	A	-0.00290349	0.000579781	5.51e-07	0.104041	0.529964	-0.0689273	0.0543773	0.20495	0.0818665	No
9	Diagnoses - main ICD10: K21 Gastro-oesophageal reflux disease || id:ukb-a-545	rs6889532	G	-0.00177263	0.000372659	1.97e-06	0.348763	0.481303	-0.00680223	0.0305199	0.82363	0.391253	No
9	Diagnoses - main ICD10: K21 Gastro-oesophageal reflux disease || id:ukb-a-545	rs75550661	T	-0.00384548	0.000822823	2.96e-06	0.0493017	0.467432	-0.0757864	0.0731095	0.299916	0.0436923	No
9	Diagnoses - main ICD10: K21 Gastro-oesophageal reflux disease || id:ukb-a-545	rs823156	A	0.00214315	0.000465919	4.23e-06	0.825255	0.446695	0.0238129	0.0394832	0.546433	0.827731	No
10	Non-cancer illness code self-reported: gastro-oesophageal reflux (gord) / gastric reflux || id:ukb-a-70	rs111895396	A	0.00435716	0.000939229	3.5e-06	0.0733039	0.86963	0.0527751	0.0829729	0.524742	0.0343606	No
10	Non-cancer illness code self-reported: gastro-oesophageal reflux (gord) / gastric reflux || id:ukb-a-70	rs12019224	T	0.00241429	0.000509024	2.11e-06	0.613875	0.931644	0.000857995	0.0299398	0.977138	0.488476	No
10	Non-cancer illness code self-reported: gastro-oesophageal reflux (gord) / gastric reflux || id:ukb-a-70	rs1495978	A	0.00239572	0.00050377	1.98e-06	0.399162	0.928201	-0.0118576	0.0306477	0.698829	0.382462	No
10	Non-cancer illness code self-reported: gastro-oesophageal reflux (gord) / gastric reflux || id:ukb-a-70	rs149797242	T	0.0119172	0.00247103	1.42e-06	0.0105324	0.998024	-0.0450064	0.206158	0.827188	0.00595671	No
10	Non-cancer illness code self-reported: gastro-oesophageal reflux (gord) / gastric reflux || id:ukb-a-70	rs16914086	A	0.00334385	0.000723196	3.77e-06	0.133139	0.870185	-0.0409608	0.0403214	0.309697	0.163585	No
10	Non-cancer illness code self-reported: gastro-oesophageal reflux (gord) / gastric reflux || id:ukb-a-70	rs2479502	T	-0.00253829	0.000526294	1.42e-06	0.672438	0.956955	0.0455325	0.0301254	0.130679	0.558948	No
10	Non-cancer illness code self-reported: gastro-oesophageal reflux (gord) / gastric reflux || id:ukb-a-70	rs4072289	T	0.00245971	0.000517224	1.98e-06	0.34908	0.927009	-0.0114536	0.0303467	0.705857	0.411175	No
10	Non-cancer illness code self-reported: gastro-oesophageal reflux (gord) / gastric reflux || id:ukb-a-70	rs60784470	T	0.00335922	0.000722616	3.34e-06	0.134564	0.886144	0.00958221	0.0427089	0.822476	0.142476	No
10	Non-cancer illness code self-reported: gastro-oesophageal reflux (gord) / gastric reflux || id:ukb-a-70	rs60971233	A	-0.00375096	0.000772263	1.19e-06	0.114047	0.958612	-0.0214157	0.0535751	0.689354	0.0851375	No
10	Non-cancer illness code self-reported: gastro-oesophageal reflux (gord) / gastric reflux || id:ukb-a-70	rs62379761	T	-0.00497694	0.00106938	3.26e-06	0.0604065	0.948008	0.0367843	0.0689933	0.593924	0.0503552	No
10	Non-cancer illness code self-reported: gastro-oesophageal reflux (gord) / gastric reflux || id:ukb-a-70	rs6431769	A	-0.002608	0.00054012	1.38e-06	0.294144	0.952258	-0.0167021	0.0310911	0.59113	0.3587	No
10	Non-cancer illness code self-reported: gastro-oesophageal reflux (gord) / gastric reflux || id:ukb-a-70	rs67457459	G	-0.00353198	0.000714027	7.56e-07	0.136755	0.993064	-0.0687842	0.0563681	0.222363	0.0749971	No
10	Non-cancer illness code self-reported: gastro-oesophageal reflux (gord) / gastric reflux || id:ukb-a-70	rs7242889	G	0.00302417	0.000630933	1.64e-06	0.19119	0.953647	-0.0305035	0.0349321	0.382541	0.2443	No
10	Non-cancer illness code self-reported: gastro-oesophageal reflux (gord) / gastric reflux || id:ukb-a-70	rs729177	C	-0.00254706	0.000532307	1.71e-06	0.407295	1.05606	-0.034448	0.0320511	0.282471	0.336951	No
10	Non-cancer illness code self-reported: gastro-oesophageal reflux (gord) / gastric reflux || id:ukb-a-70	rs7916697	G	-0.00267284	0.000574123	3.23e-06	0.75954	0.879838	-0.0125205	0.0324527	0.699639	0.694313	No
10	Non-cancer illness code self-reported: gastro-oesophageal reflux (gord) / gastric reflux || id:ukb-a-70	rs9808372	T	0.00233835	0.000505322	3.7e-06	0.382082	0.870502	0.0127794	0.030509	0.675308	0.392632	No

## Sheet: Results of MR
Table S3. Results of Mendelian randomization
Exposure	Outcome	Methods	nSNP	beta	se	OR	95%LCI	95%UCI	P-value
gastroesophageal reflux disease (GWAS ID: ebi-a-GCST90000514)	Non-alcoholic fatty liver disease (NAFLD)	MR Egger	22	0.27	2.16	1.31	0.02	90.5	0.9
		weighted median	22	0.85	0.32	2.35	1.26	4.39	0.0075
		Inverse variance weighted (IVW)	22	0.59	0.23	1.81	1.15	2.83	0.0098
		Simple mode	22	1.32	0.6	3.75	1.14	12.26	0.041
		Weighted mode	22	1.31	0.62	3.7	1.1	12.46	0.047
gastroesophageal reflux disease (GWAS ID: ebi-a-GCST90018848)		MR Egger	7	0.6	1.37	1.83	0.13	26.82	0.68
		weighted median	7	0.8	0.34	2.24	1.15	4.36	0.018
		Inverse variance weighted (IVW)	7	0.66	0.27	1.94	1.15	3.27	0.013
		Simple mode	7	0.87	0.5	2.38	0.89	6.34	0.13
		Weighted mode	7	0.86	0.48	2.36	0.92	6.06	0.12
gastroesophageal reflux disease (GWAS ID: finn-b-K11_REFLUX)		MR Egger	29	0.1	0.32	1.1	0.6	2.07	0.76
		weighted median	29	0.56	0.18	1.75	1.23	2.49	0.0019
		Inverse variance weighted (IVW)	29	0.49	0.13	1.63	1.28	2.09	9.9e-05
		Simple mode	29	0.63	0.36	1.87	0.93	3.76	0.09
		Weighted mode	29	0.6	0.35	1.83	0.91	3.64	0.099

## Sheet: Heterogeneity test
Table S4. Heterogeneity test of Mendelian randomization analysis
Exposure	Outcome	Methods	Q	P-value
gastroesophageal reflux disease (GWAS ID: ebi-a-GCST90000514)	Non-alcoholic fatty liver disease (NAFLD)	MR Egger	21.48	0.37
		Inverse variance weighted (IVW)	21.51	0.43
gastroesophageal reflux disease (GWAS ID: ebi-a-GCST90018848)		MR Egger	2.01	0.85
		Inverse variance weighted (IVW)	2.01	0.92
gastroesophageal reflux disease (GWAS ID: finn-b-K11_REFLUX)		MR Egger	21.05	0.78
		Inverse variance weighted (IVW)	22.82	0.74

## Sheet: Horizontal pleiotropy test
Table S5. MR Egger intercept of Mendelian randomization
Exposure	Outcome	Methods	egger_intercept	se	P-value
gastroesophageal reflux disease (GWAS ID: ebi-a-GCST90000514)	Non-alcoholic fatty liver disease (NAFLD)	MR Egger intercept	0.0098	0.066	0.88
gastroesophageal reflux disease (GWAS ID: ebi-a-GCST90018848)		MR Egger intercept	0.0031	0.07	0.97
gastroesophageal reflux disease (GWAS ID: finn-b-K11_REFLUX)		MR Egger intercept	0.024	0.018	0.2

## Sheet: MR-PRESSO analysis
Table S6. MR-PRESSO analysis
Exposure	Outcome	MR analysis	Causal Estimate	Sd	T-stat	P-value	RSSobs	P-value (Global Test)	Outliers
gastroesophageal reflux disease (GWAS ID: ebi-a-GCST90000514)	Non-alcoholic fatty liver disease (NAFLD)	Raw	0.59	0.23	2.58	0.017	23.54	0.44	None
		Outlier-corrected	NA	NA	NA	NA
gastroesophageal reflux disease (GWAS ID: ebi-a-GCST90018848)		Raw	0.66	0.15	4.31	0.005	2.76	0.92	None
		Outlier-corrected	NA	NA	NA	NA
gastroesophageal reflux disease (GWAS ID: finn-b-K11_REFLUX)		Raw	0.5	0.11	4.31	0.00018	24.5	0.76	None
		Outlier-corrected	NA	NA	NA	NA

## Sheet: Meta-analysis
Table S7. Results of Meta-analysis
	OR	95%-CI	z	p-value	Test of heterogeneity	Begg's test	Egger's test
Common effect model	1.7082	[1.3989; 2.0857]	5.25	< 0.0001	I^2 = 0.0% [0.0%; 89.6%]; H = 1.00 [1.00; 3.10]; p-value = 0.8091	0.33	0.26
Random effects model	1.7082	[1.3989; 2.0857]	5.25	< 0.0001
The result points to the IVW method (GERD on NAFLD)
